# Supplementary material for: Investigation of somatic CNVs in brains of synucleinopathy cases using targeted SNCA analysis and single cell sequencing
Source: Acta Neuropathol Commun. 2019 Dec 23;7:219. doi: 10.1186/s40478-019-0873-5 (PMC6929293; doi:10.1186/s40478-019-0873-5)
Supplement: Supplementary file 1 — Additional file 1: Table S1. Summary of demograhics of cases used, and all experiments performed on each. These are iindicated by “x” in relevant cell, with the following exceptions: The % SNCA mosaicism is provided by cell type for the SN and Cingulate cortex. The region(s) from which single cells were sequenced are shown in the relevant cells. The GCI grade is shown in the relevant cells. Note that the single DLB case was reported with ILBD in SN experiments. Empty cells signify that data not available, or experiment not performed. PMI = post mortem interval. OC = occipital cortex, PUT = putamen. sc = single cell. MPS = mate pair sequencing. AD = Alzheimer’s disease. [file 40478_2019_873_MOESM1_ESM.xlsx]

## Sheet: Table with format
Group	Code	Comments	Gender	Age of death (yrs)	Duration (yrs)	Onset (yrs)	PMI (h)		GCI intensity				SNCA FISH										sc WGS	MPS	SNP array		Exome sequencing
									Cingulate		SN		SN				Cingulate		Other regions
									cortex	sub-cortical			NM+	NM-	IHC Olig2	IHC aSyn	Non- Neuron	Neuron	PUT	OC	PONS
PD	PD1		f	79	31	48	46										0	1.27
	PD2		f	72	8	64	57										1.89	4.59
	PD3		m	73	9	64	117										0.91	0
	PD4		m	60	5	55	43										0.89	1.8
	PD5		m	81	30	51	92										1.89	3.3
	PD6		m	62	7	55	36										2.97	3.41	x	x
	PD7		m	71	22	49	92										1.23	0
	PD8		m	61	5	56	47										0.94	4.26	x	x
	PD9		f	61	22	39	26										2.46	5.15
	PD10		m	72	6	66	9										2.65	4.08
	PD11		m	61	2	59	12										0.81	5.41
	PD12		m	63	9	54	21										0.95	3.95
	PD13		m	75	25	50	20										0.74	1.04
	PD14		m	78	10	68	11										0.85	2.02
	PD15		f	76	7	69	12										0	1.32
	PD16		m	73	6	67	5										1.32	2.17
	PD17		m	76	5	71	10										1.52	0
	PD18		m	69	19	50	22										0.97	2.83
	PD19		m	71	10	61	11										0	0.89
	PD20		m	68	7	61	17										1.14	2.8
	PD21		m	78	10	68	16										1.1	0.92
	PD22		m	68	14	54	16										1.82	3
	PD23		m	70	11	59	27										1.65	1.82
	PD24		m	69	20	49	17										0.97	0
	PD25		f	83	30	53	14										0.8	1.08
	PD26		f	66	13	53	19										0.83	2.2
MSA	MSA1	mixed	f	60	7	53	35		2	4	4		2.2472	0.6211		x	0.93	3.23									x
	MSA2	SND	f	70	6	64	34										1.59	2.4
	MSA3	SND	f	71	6	65	74						1.2658	1.9355		x											x
	MSA4	SND	f	64	7	57	57		2	3	2		3.8961	6.0606			2.94	5.45									x
	MSA5	SND	f	71	5	66	53				3		4.5455	2.9586	x	x	2.94	1.79
	MSA6	SND	m	70	3	67	71						2.2989	1.2048		x	1.75	2.13									x
	MSA7	SND	m	82	7	75	41		0.5	1			4.7059	2.4845	x		0.91	2									x
	MSA8	SND	f	55	6	49	45									x	1.57	3.91						x	x
	MSA9	SND	f	74	7	67	52				2		0	1.1364		x											x
	MSA10	SND	f	67	7	60	28		2	4	3		2.0408	4.9451		x	1.96	1.12	x	x			SN				x
	MSA11	SND	f	68	6	62	53		1	1			2.0408	5.1064	x	x	1.9	5.19			x						x
	MSA12	mixed	m	65	4	61	47		1	1			5.9524	5.0562		x	1.01	3.9									x
	MSA13	SND	m	56	6	50	39										0	0
	MSA14	mixed	f	70	6	64	83				3		4.8193	5.1471		x					x						x
	MSA15	mixed	m	50	2	48	30		0	1	3		3.5714	2.7473			2.48	2.06	x	x	x		PONS, SN, PUT				x
	MSA16	SND	f	67	4	63	79				3		6.9444	1.7751													x
	MSA17	mixed	f	52	5	47	52		1	3	3		1.8868	1.7467			2.38	1.22									x
	MSA18	SND	f	64	5	59	52		2	3	3		2.6667	2.1739		x	0	6.76
LB	ILBD1		f	93			90										0.78	3.19
	ILBD2		f	99			40						4.3478	3.7736		x
	ILBD3		f	83			43						1.2048	1.3453		x	0	2.56
	ILBD4		f	82			87						3.8462	1.6575		x	1.12	2.6
	ILBD5		f	80			40						3.5714	2.7473		x
DLB	DLB1	also AD	m		13		70						2.7027	2.63158		x
Control	Con1		m	69			168										0.85	1.71							x
	Con2		m	84			79										1.01	1.82
	Con3		f	87			52										1.27	0
	Con4		f	80			49										0.97	0.94	x
	Con5		f	92			88										1.11	2.11							x
	Con6		F	63			21										0	0.88
	Con7		m	71			29										0.62	0.76
	Con8		f	70			18										0	0
	Con9		m	76			25										0.92	4.41
	Con10		m	59			36										0	1.67
	Con11		m	76			24										0	0.82
	Con12		m	58			9										1.39	0.95
	Con13		m	75			12										0.73	1.19
	Con14		m	89			21										1.72	1.2
	Con15		F	84			11										1.09	0
	Con16		m	90			12										1.28	1.89
	Con17		f	89			13										0	0
Table S1. Summary of demograhics of cases used, and all experiments performed on each. These are iindicated by "x" in relevant cell, with the following exceptions: The % SNCA mosaicism is provided by cell type for the SN and Cingulate cortex. The region(s) from which single cells were sequenced are shown in the relevant cells. The GCI grade is shown in the relevant cells. Note that the single DLB…
